# Supplementary material for: Beta-Blockers in Patients with Myocardial Infarction and Preserved Left Ventricular Ejection: A Systematic Review and Meta-Analysis of Randomized Controlled Trials
Source: J Clin Med. 2024 Dec 30;14(1):150. doi: 10.3390/jcm14010150 (PMC11721919; doi:10.3390/jcm14010150)
Supplement: Supplementary file 1 [file jcm-14-00150-s001.zip]

Archive with 1 entries (1 files):
- jcm-3355481-supplementary.pdf
